# Supplementary material for: Synthesis and Characterization of a Two-Station Two-Gate Calix[6]arene-Based [2]Catenane
Source: Molecules. 2025 Feb 6;30(3):732. doi: 10.3390/molecules30030732 (PMC11820616; doi:10.3390/molecules30030732)
Supplement: Supplementary file 1 [file molecules-30-00732-s001.zip]

Archive with 1 entries (1 files):
- molecules-3377818-supplementary.pdf
